# Supplementary material for: TD-ESI-MS/MS for High-Throughput Screening of 13 Common Drugs and 4 Etomidate Analogs in Hair: Method Validation and Forensic Applications
Source: Toxics. 2025 Apr 23;13(5):329. doi: 10.3390/toxics13050329 (PMC12116117; doi:10.3390/toxics13050329)
Supplement: Supplementary file 1 [file toxics-13-00329-s001.zip]

Archive with 1 entries (1 files):
- toxics-3569572-supplementary.pdf
